# Supplementary material for: Defect Engineering in Zr (IV)- and Ti (IV)-Based Metal–Organic Frameworks to Enhance Photocatalytic Properties
Source: Molecules. 2026 Mar 25;31(7):1080. doi: 10.3390/molecules31071080 (PMC13074382; doi:10.3390/molecules31071080)
Supplement: Supplementary file 1 [file molecules-31-01080-s001.zip]

Archive with 1 entries (1 files):
- molecules-4123717-supplementary.pdf
